# Supplementary material for: Superabundant microRNAs are transcribed from human rDNA spacer promoters insulated by CTCF
Source: Sci Adv. 2026 Mar 20;12(12):eaec1451. doi: 10.1126/sciadv.aec1451 (PMC13004009; doi:10.1126/sciadv.aec1451)
Supplement: Supplementary file 2 — Data S1 [file sciadv.aec1451_data_s1.zip]

Archive with 1 entries (1 files):
- aec1451_data_s1.fa
